# Supplementary material for: Clinical utility of exome sequencing in individuals with large homozygous regions detected by chromosomal microarray analysis
Source: BMC Med Genet. 2018 Mar 20;19:46. doi: 10.1186/s12881-018-0555-3 (PMC5859484; doi:10.1186/s12881-018-0555-3)
Supplement: Supplementary file 2 — Clinical Phenotype information for the 53 ROH patients along with CMA findings. (XLSX 17 kb) [file 12881_2018_555_MOESM2_ESM.xlsx]

## Sheet: Additional File 2
Additional File 2
Sample	Phenotype	Age range (years)	CMA ISCN	% ROH
ROH01	depression, anxiety, ADHD; sib to ROH10	17-19	arr (1-22,X)x2(hg19)	1.63
ROH02	ADHD, anxiety, ID, and autistic features, developmental coordination disorder, language disorder, also has sensory issues, particularly to loud sounds and has repetitive motor mannerisms such as hand flapping and tongue rolling. Significant behavioral concerns-hyperactive/impulsive behavior.	5-7	arr (1-22)x2,(XY)x1(hg19)	4.9
ROH03	developmental delay, autism spectrum disorder, concerns of comprehension and speech, toe walking; family history of psychiatric illness	0-3	arr (1-22,X)x2(hg19)	1.64
ROH04	congenital nystagmus, seizures, tics, albnism; sister, mother's brothers, & father also have albinism; parents are first cousins. Some issues with vision. After eye surgery he developed head titubations.	5-7	arr (1-22)x2,(XY)x1(hg19)	13.5
ROH05	delayed milestones, speech and language deficits, cognitive deficits, he has some autistic features of poor eye contact and minimal communication. and epilepsy. Seizures 1 to 2 a day.Paternal family history of autism. Developmenyal delay. Seizures in his father and paternal grandmoher.	0-3	arr (1-22)x2,(XY)x1 (hg19)	5.33
ROH06	delayed milestones, speech and language deficits, and autism spectrum disorder; His speech is mostly repeating what others say (echolalia) but he is starting to improve with therapy.	3-5	arr (1-22)x2,(XY)x1 (hg19)	2.46
ROH07	delayed milestones and spastic diplegia; muscle weakness, parents are 1st cousins; mat grandparents are 1st cousins; mat fam history of heart issues/attacks & "DMD".	7-9	arr (1-22)x2,(XY)x1 (hg19)	10
ROH08	speech and language deficits and autism spectrum disorder (ASD); two episodes of pneumonia before age 5 resulting in Intensive Care Unit care, seizures, academic difficulty, echoes what he hears, language, repetitve behaviors, tantrums, sensory. He had a possible seizure at 18 months,He went to ER and he did have fever/Pneumonia. Very sensitive of noise. Diagnoses-ASD, encephalopathy, unspecified.	7-9	arr (1-22)x2,(XY)x1 (hg19)	3.45
ROH09	delayed milestones, developmental speech or language disorder, and encephalopathy. Mother had a history of schizophrenia and depression. She has frequent episodes where hear head is titled upwards with eyes rolling back. She is still for few seconds. These episodes happen at least daily. Father had bipolar and depression. Maternal first cousin has developmental delay. Maternal half brother who is…	0-3	arr (1-22,X)x2(hg19)	9.7
ROH10	vitamin D deficiency, tics, obsessive compulsive disorder (OCD), depression, anxiety, attention deficit hyperactivity disorder (ADHD), hyperglycemia, and blurred vision; normal brain CT scan, indicating that no masses are present; Recently, has been having episodes of tingling in his hands and feet. He has also been struggling with blurred and double vision, as well as headaches. An evaluation by…	15-17	arr (1-22)x2,(XY)x1(hg19)	3.07
ROH11	autism spectrum disorder	15-17	arr (1-22)x2,(XY)x1(hg19)	5.32
ROH12	delayed milestones, multiple congenital anomalies-bilateral single palmar creases and macrocephaly, speech and language deficits, and cognitive deficits; full FMR1 expansion (>200)	3-5	3p21.31p21.1(49,813,523-54,254,129)x2 hmz, 3q13.31q24 (117,232,386-143,881,778)x2 hmz, 20p13p12.3(61,794-6,804,729)x2 hmz arr[hg19]	1.4
ROH13	autism spectrum disorder	13-15	arr(hg19) (1-22)x2,(XY)x1	4.36
ROH14	autism spectrum disorder; from TRF, parents are interrelated	3-5	arr (1-22)x2,(XY)x1(hg19)	4.9
ROH15	speech and language deficits, and autism spectrum disorder with associated history of developmental regression, non-verbal	3-5	arr (1-22)x2,(XY)x1(hg19)	2.3
ROH16	delayed milestones and significant speech and language deficits, Exhibits some autistic features such as decreased eye contact, decrease in social interaction and repetitive and stereotypical behaviors. Childs paternal great aunt did have a history of significant development delay. He has no aggressive or self-injurious behaviors.	3-5	arr (1-22)x2,(XY)x1(hg19)	3.25
ROH17	delayed milestones, microcephaly, and thin corpus callosum. Developmental delay. She also has epilepsy and a history of bilateral vesicoureteral reflux, UTIs and renal and bladder stones. She is visually impaired. Positive for seizures. Alert but does not really interact much. No speech. No sounds during the visit.	7-9	arr(1-22,X)x2(hg19)	4.06
ROH18	autism spectrum disorder, delayed milestones, speech delay, and a history of intrauterine growth retardation (IUGR). She also has chronic constipation and a history of intestinal obstruction.	0-3	arr (1-22,X)x2(hg19)	1.66
ROH19	microcephaly, short stature, and speech and language deficits; parents are first cousins, behavioral poblems including OCD. In her home country, she was diagnosed as having ADHD & developmental delay. She has never been thought to have autism. She really did not start speaking in phrases until she was 4 or 5 years old. Does a lot of echolalia.	5-7	arr (1-22,X)x2(hg19)	9.5
ROH20	delayed milestones, autism spectrum disorder, developmental regression	0-3	arr (1-22,X)x2(hg19)	6.88
ROH21	autism spectrum disorder (ASD), lack of normal physiological development, unspecified, and mixed receptive-expressive language disorder	0-3	arr (1-22,X)x2(hg19)	5.89
ROH22	speech and language deficits and autism spectrum disorder	3-5	arr (1-22)x2,(XY)x1(hg19)	8.9
ROH23	autism spectrum disorder. She has sickle-beta thalassemia. She has difficulty sleeping and wakes every few hours. Her language and gross motor skills are delayed. She also has frontal bossing.	3-5	arr (1-22,X)x2(hg19)	3.6
ROH24	autism spectrum disorder, speech delay, and macrocephaly. She can only say 7 words in her native language and began walking at 15 months of age. Her head circumference is greater than the 95th centile.	3-5	arr (1-22,X)x2(hg19)	13.32
ROH25	mild ataxia, intentional tremor and hypotonia and weakness. Developmental delays. Some fine motor deficits, Unstable walking at times, developmental and behavioral concerns, one older brother and one younger sister have similar features.	5-7	arr (1-22,X)x2(hg19)	2.07
ROH26	delayed milestones, speech and language deficits and autism spectrum disorder, mild diplegia	3-5	9p24.3(203,861-399,039)x3 arr[hg19]	4.34
ROH27	delayed milestones, developmental speech or language disorder and autism spectrum disorder, aggressive, mood swings.	11-13	3p26.3(2,130,320-2,191,987)x3 arr[hg19]	5.2
ROH28	Persian ancestry, normal MRI at 22 months, developmental delay diagnosed at age 6 years, no seizures but an abnormal EEG pattern was seen in May 2013 and June 2014, scoliosis that has progressed significantly to 47.8% since January 2013.	11-13	5p12p11(45,603,283-46,389,339)x4 arr[hg19]	1.85
ROH29	developmental delay and a history of seizures. He has weakness in his right lower leg and foot secondary to club foot. His height is at the 3rd percentile and his head circumference is at the 1st percentile.	0-3	arr (1-22)x2,(XY)x1(hg19)	7.7
ROH30	developmental speech or language disorder and autism spectrum disorder with accompanying intellectual impairment, obseity. intermitent disruptive behavior and aggression, conduct dirorder. The last time he was in the clinic, he was also having heamturia.	7-9	8q12.1(57,149,075-57,228,774)x1 arr[hg19]	2.68
ROH31	delayed milestones, global developmental delay, hypotonia. Paternal uncle has autism. A maternal niece had macrocephaly.	0-3	arr (1-22)x2,(XY)x1(hg19)	5
ROH32	delayed milestones, speech and language deficits, developmental delay. Large stature, He is large for his age (macrosomia) and has a large head (macrocephaly). One female maternal first cousin has some type of syndrome with physical and cognitive diferences. He also has a male maternal first cousin with autism. Patients father has a nephew who had an eye cancer. Patients paternal grandfather died…	0-3	2q13(110,873,834-110,980,919)x1 arr[hg19]	2.1
ROH33	global developmental delay, mild dysmorphic features, delayed milestones, speech and language deficits and cognitive deficits; From Dr's office: parents are first cousins, patient's brother passed away <2yrs of age due to multiple congenital anomalies. Patients maternal niece is intellectually disabled and cannot walk.	3-5	17p11.2(17,437,805-17,616,192)x3	8.4
ROH34	language and developmental delays, repetitive interests, ID, ASD, schizoaffective disorder, subsequently diagnosed with schizophrenia. She was late to walk. She had strabismus of her eyes with some lacrimal duct problems. She has dysmorphic ear shape.Her IQ is not in the severly impaired range. Her parents note that she seems to have moments of excellent intelligence. Problems with sensory issues…	21-23	22q11.21(18,916,827-21,465,659)x1 arr[hg19]	5.3
ROH35	autism spectrum disorder (ASD) and developmental delays	0-3	arr (1-22)x2,(XY)x1(hg19)	2.22
ROH36	delayed milestones, short stature, intellectual disability, microcephaly, several minor malformations, and dysmorphic features. She is noted to have a long, narrow face, a narrow palate, a single palmar crease on the right hand, hyper-convex toenails. Her father dies of lung cancer. Mother died at 56 of acute bacterial pneumonia. One of the half brothers of the patient had ADHD.	13-15	6p24.1q12(13,391,154-66,948,575) hmz,6q12q21(67,903,119-114,225,811) hmz,9q33.3(127,180,157-127,335,876)x3 arr[hg19]	3.49
ROH37	developmental delay. Specifically, he did not sit independently until 12 months of age. He has been receiving physical therapy but still is unable to crawl, although he scoots and can pull up to stand. He has an 8 year old sister who did not walk until 19 months of age and still has speech delays. Patient has a history of recurrent respiratory infections, a droopy right eyelid, and he dislikes pe…	0-3	arr (1-22)x2,(XY)x1(hg19)	6.13
ROH38	intellectual disabilities. Recently, she has been weak, fatigued easily and is not as active. She has a history of ADHD, anxiety and developmental delay. She has been diagnosed with a sensory processing disorder. She has had headaches for over 1.5 years. She was born prematurely at 29 weeks gestation.	7-9	13q12.11(20,797,060-21,104,487)x1,16p13.3p13.2(89,560-9,282,761) hmz,16p11.2p11.1(31,348,232-35,220,544) hmz,16q21q23.3(66,464,879-84,068,625) hmz arr[hg19]	1.53
ROH39	delayed milestones, speech and language deficits, and cognitive deficits; developmental regression, muscle spasm, he has dysmorphic features. Strabismus of left eye, surgically corrected at age 10.From TRF: adopted (parental consanguinity). He had an episdoe which lasted for 2 hours, in which he was confused, slow to repond, but no GTC type posture. The patient states he has recollection of this …	13-15	16p12.2(21,794,537-22,431,357)x1 arr[hg19]	5.85
ROH40	developmental speech or language disorder, learning disorder, muscle weakness, coordination disorder and gait abnormality	7-9	Yp11.32q11.23(201,704-59,343,488)x2 arr[hg19]	2.1
ROH41	delayed speech, development delay, and autism spectrum disorder. Skin-café au lait, right shoulder, hpopigmented spot right medial thigh, family history of convulsions, develpmental learning difficulties.	0-3	arr (1-22)x2,(XY)x1(hg19)	14.8
ROH42	delayed milestones, speech and language deficits, cognitive deficits, autism spectrum disorder and apraxia	7-9	arr(1-22)x2,(XY)x1 (hg19)	15.18
ROH43	delayed milestones, speech and language deficits, autism spectrum disorder and hearing impairment. Sensory processing difficulties, Also an aunt with cognitive disabilities, explosive disorder and possible autism.	0-3	arr (1-22,X)x2(hg19)	4.2
ROH44	early infantile epileptic encephalopathy, severe DD, non-verbal, frequent brief absences and drop spells; parents report that they are first cousins. Speech delay, motor delay, hearing difficulty, seizures, developmental delay. Older brother got meningitis at age 4 and died at age 8. He has another brother that is on 5 different behavioral medications, developmental delay and has very violent beh…	3-5	arr (1-22)x2,(XY)x1(hg19)	24.55
ROH45	weakness: proband's parents are half-first cousins	15-17	arr (1-22)x2,(XY)x1(hg19)	15.8
ROH46	language delay, autism spectrum disorder	3-5	arr (1-22)x2,(XY)x1(hg19)	2.2
ROH47	developmental delay, hypotonia, ataxia, muscle weakness, delayed milestones, speech and language deficits, cognitive deficits, and autism spectrum disorder; chronic lung disease, failure to thrive in chldhod, obstructive sleep apnea, 2 older siblings with same condition	3-5	2p24.2p21(18,498,020-45,864,836),6q16.1q16.3(93,689,583-103,986,236) hmz arr[hg19]	2.28
ROH48	Concerns about speech, developmental delay and autism spectrum disorder	3-5	11q14.1(78,230,622-78,379,257)x3(hg19)	6.29
ROH49	concerns about development and speech. delayed milestones and autism spectrum disorder. A number of assessments have been performed. His communication was found to be at the level of an 8-22 month old, his personal-social skills were in the 12-14 month range, his motor skills are in the 34-40 month range, and his cognitive assessment was in the 21-23 month range. Parents feel his hearing is ok. M…	3-5	8q22.3(101,839,976-101,947,453)x3 arr[hg19]	2.16
ROH50	developmental speech or language disorder, ADHD, central auditory processing disorder, irritability/anger, and dyslexia, poor vision, wears glasses. Mother has depression & bipolar disorder.	13-15	arr (1-22)x2,(XY)x1(hg19)	7.3
ROH51	multiple congenital anomalies. She has wide-set eyes, a short neck, eye anomaly, and failure to thrive	0-3	arr (1-22,X)x2(hg19)	25
ROH52	auditory processing disorder, developmental delay, hearing loss due to connexin 26 mutation; forgets things quickly; Adopted, possible consanguinity. Evaluation in 2010-conclusion was developmental delay and autism.	5-7	arr (1-22)x2,(XY)x1(hg19)	18.1
ROH53	Proband's birth parents are first degree relatives (father-daughter). He has an "aminoacidopathy" and becomes comatose with protein. IQ of 68. Below 3rd % for height and weight. Webbed penis to scrotum at birth. Hypoplastic tooth enamel. Delayed milestones and cognitive deficits.	5-7	arr (1-22)x2,(XY)x1(hg19)	19
