# Supplementary material for: Clinical utility of exome sequencing in individuals with large homozygous regions detected by chromosomal microarray analysis
Source: BMC Med Genet. 2018 Mar 20;19:46. doi: 10.1186/s12881-018-0555-3 (PMC5859484; doi:10.1186/s12881-018-0555-3)
Supplement: Supplementary file 4 — Details of rare homozygous variants discovered in 74% (39/53) of the ROH cases that has variants relevant or potentially relevant to the phenotype of the patient. (XLSX 32 kb) [file 12881_2018_555_MOESM4_ESM.xlsx]

## Sheet: Additional File 4
Additional File 4
Sample ID	% ROH	Gene	Position	Nucleotide change	Amino acid change	Variation type	ExAC Allele Frequencyⱡ	VEP Max Score	SIFT Score	Polyphen2_HDIV_score	Polyphen2_HVAR_score	Classification	OMIM gene-disease association	Autdb database (http://autism.mindspec.org/)	HGMD
ROH02	4.9	CSNK2A1	chr20:468,154	G>C	p.297_A>G	Missense	ND	0.97	0	0.13	0.158	VOUS	Okur-Chung neurodevelopmental syndrome	-	De novo missense and splice site mutations in CSNK2A1 has been reported in five patients with neuodevelopmental disoder associated with developmental delay, intellectual disability, behavioral problems, hypotonia, speech problems, microcephaly, pachygyria and dysmorphic features (Okur et al. 2016, PMID: 27048600)
		ABCA13	chr7:48,547,508	G>A	p.4463_V>M	Missense	3.008e-05	1	0	0.997	0.766	VOUS	-	De novo missense variants in the ABCA13 gene have been identified in ASD probands in whole-exome sequencing studies (Neale et al., 2012, PMID: 22495311; Iossifov et al., 2012, PMID: 22542183; De Rubeis et al., 2014, PMID: 25363760). A heterozygous deletion disrupting the ABCA13 gene was identified in a Japanese macaque that spontaneously displayed autistic traits such as impaired social ability a…	A cytogenetic abnormality and rare coding variants identify ABCA13 as a candidate gene in schizophrenia, bipolar disorder, and depression (Knight et al. 2009, PMID: 19944402)
		AGAP3	chr7:150,835,304	C>T	p.524_R>C	Missense	4.076e-05	0.94	0	0.001	0.001	VOUS	-	-	-
ROH03	1.64	NCKIPSD	chr3:48,717,269	C>T	p.439_E>K	Missense	0.000264	0.98	0	0.98	0.56	VOUS	-	-	A de novo 21 bp deletion encompassing NCKIPSD has been reported in Schizophrenia (Fromer et al. 2014, PMID: 24463507 )
		AMIGO3	chr3:49,755,948	C>A	p.317_E>D	Missense	3.374e-05	1	0	0.999	0.997	VOUS	-	-	-
ROH04	13.5	TYR	chr11:88,924,546	G>A	p.332_M>I	Missense	ND	0.98	0.975	0.985	0.977	Pathogenic	Albinism, oculocutaneous, type IA; Albinism, oculocutaneous, type IB; Waardenburg syndrome/albinism, digenic; [Skin/hair/eye pigmentation 3, blue/green eyes]; Skin/hair/eye pigmentation 3, light/dark/freckling skin]; {Melanoma, cutaneous malignant, susceptibility to, 8}	TYR-transgenic mice display multiple autism-like behaviors, including deficits in social interaction and interest, abnormalities in pup and juvenile ultrasonic vocalization communications, and repetitive stereotypies (Hamilton et al., 2011, PMID: 21093492).	Several types of genetic variants in TYR have been reported in individuals with oculocutaneous albinism (Opitz et al. 2004, PMID: 15146472)
		ST5	chr11:8,737,089	A>G	p.125_F>L	Missense	1.239e-05	1	1	-	-	VOUS	-	-	A de novo non-synonymous mutation in ST5 was found in a patient presenting with ID, seizures, delayed speech, slight dysmorphic features, frequent infections and a benign teratoma (Halvardson et al. 2016, PMID: 27334371).
		HIPK1	chr1:114,483,333	A>G	p.110_S>G	Missense	ND	0.9	0	0	0	VOUS	-	-	-
		HIPK1	chr1:114,514,527	G>A	p.1032_R>Q	Missense	4.945e-05	1	0	1	0.991	VOUS	-	-	-
		KIAA1614	chr1:180,913,601	G>A	p.1079_R>Q	Missense	8.306e-05	1	0	1	0.998	VOUS	-	-	-
		BAIAP3	chr16:1,397,769	G>A	p.1026_R>Q	Missense	6.166e-05	1	0	1	0.926	VOUS	-	-	-
		ZNF778	chr16:89,294,267	T>C	p.496_M>T	Missense	ND	0.99	0	0	0.001	VOUS	-	-	Four male patients with overlapping de novo microdeletions of 16q24.3 have been reported. Although deletions vary in size, the common region of overlap is only 90 kb and comprises two known genes, Ankyrin Repeat Domain 11 (ANKRD11) (MIM 611192) and Zinc Finger 778 (ZNF778). These patients represent a novel and distinctive microdeletion syndrome, characterized by autism spectrum disorder, variable…
		ZNF276	chr16:89,799,725	G>C	p.395_K>N	Missense	ND	1	0	0.996	0.883	VOUS	-	-	-
		SPIRE2	chr16:89,929,942	G>T	p.545_R>L	Missense	ND	1	0	1	0.998	VOUS	-	-	-
ROH05	5.33	KCNAB2	chr1:6,147,528	C>T	p.143_R>W	Missense	ND	1	0	1	1	VOUS	-	-	Gross deletion including entire gene KCNAB2 has been reported in individuals with seizure phenotype (Heilstedt et al. 2001, PMID: 11580756).
ROH06	2.46	PCLO	chr7:82,583,782	T>A	p.2163_I>F	Missense	0.00103	1	0	0.919	0.483	VOUS	?Pontocerebellar hypoplasia, type 3	-	Gene expression and genetic variation data implicate PCLO in bipolar disorder (Choi et al. 2011, PMID: 21185011).
ROH07	10	LRSAM1	chr9:130,224,581	C>T	p.153_R>C	Missense	4.944e-05	1	0	1	0.998	VOUS	Charcot-Marie-Tooth disease, axonal, type 2P	-	Genomic variations in LRSAM1 have been reported in individuals with Charcot-Marie-Tooth disease (Peeters et al. 2016, PMID: 27686364, Nicolaou et al. 2013, PMID: 22781092)
ROH08	3.45	CNKSR1	chr1:26,507,093	C>T	p.68_Q>*	Stop-gain	1.655e-05	0	0	-	-	VOUS	-	-	A homozygous small deletion in CNKSR1 has been observed in an individual with intellectual disability (Najmabadi et al. 2011, PMID: 21937992). In another study (Lek et al. 2016, PMID: 27535533), it was classified as a benign variant as it has an allele frequency of 3.50% in ExAC.
		DNAAF2	chr14:50,094,768	G>A	p.657_L>F	Missense	0.0002123	1	0.992	1	0.997	VOUS	Ciliary dyskinesia, primary, 10	-	Genomic variants in DNAAF2 has been reported in primary ciliary dyskinesia (Omran et al. 2008, PMID: 19052621, Kim et al. 2014, PMID: 24498942).
ROH09	9.7	MOCS1	chr6:39,883,940	C>T	p.152_G>D	Missense	0.0004848	0.99	0	0.987	0.94	VOUS	Molybdenum cofactor deficiency A	-	Genomic variants in MOCS1 has been reported in Molybdenum cofactor deficiency (Reiss and Hannewald 2011, PMID: 21031595, Reiss et al. 1998, PMID: 9921896). A homozygous splice site mutation in MOCS1 was reported in a five year old male patient with motor delay, speech delay, developmental delay, basal ganglia abnormalities & dystonia (Monies et al. 2017, PMID: 28600779)
		NAPB	chr20:23,358,065	C>T	p.282_R>H	Missense	ND	1	0	0.923	0.399	VOUS	-	-	A nonsense mutation in NAPB was reported as a pathogenic mutation in a patient with profound ID, seizures, feeding difficulties in infancy, muscular hypotonia, microcephaly and impaired vision (Reuter et al. 2017, PMID: 28097321).
		DPP8	chr15:65,772,702	C>T	p.401_R>H	Missense	0.0001078	0.96	0	0.964	0.407	VOUS	-	-	-
		WFS1	chr4:6,303,575	C>T	p.685_R>C	Missense	0.0002071	1	0	1	0.95	VOUS	?Cataract 41; Deafness, autosomal dominant 6/14/38; Wolfram syndrome 1; Wolfram-like syndrome, autosomal dominant; {Diabetes mellitus, noninsulin-dependent, association with}	-	Genomic variants in WFS1 have been reported in Wolfram syndrome in mutiple studies (Chaussenot et al. 2011, PMID: 21446023, Khanim et al. 2001, PMID: 11317350). A rare missense mutation was reported in a Portugese woman with low-frequency sensorineural hearing loss (Goncalves et al. 2014).
ROH13	4.36	ULK3	chr15:75,132,030	G>A	p.241_R>*	Stop-gain	ND	0.45	0	-	-	VOUS	-	-	-
ROH16	3.25	HERC2	chr15:28,437,288	G>A	p.2757_A>V	Missense	9.222e-05	0.92	0.926	0.006	0.001	VOUS	Mental retardation, autosomal recessive 38; [Skin/hair/eye pigmentation 1, blond/brown hair]; [Skin/hair/eye pigmentation 1, blue/nonblue eyes]	Genome-wide mapping and exome sequencing of seven affected children in three separate sibships from the Mennonite (Plain) community identified a homozygous missense variant in the HERC2 gene (c.1781C>T; p.Pro594Leu) in all seven affected children, who presented with global developmental delay/mental retardation, autistic behavior, and gait instability (Puffenberger et al., 2012, PMID: 23065719). …	A nonsense mutation in HERC2 was reported in a patient with brain abnormalities, transposition of the great arteries, ventricular septal defect, renal anomaly and hearing loss (Yavarna et al. 2015, PMID: 26077850). A homozygous missense mutation in HERC2 is identified in an individual with neurological disease (Charng et al. 2016, PMID: 27435318).
		SHROOM1	chr5:132,160,034	G>A	p.440_P>L	Missense	0.0004857	0.9	0	0.049	0.023	VOUS	-	-	A de novo mutation in SHROOM1 has been reported in Schizophrenia (Fromer et al. 2014, PMID: 24463507)
		PCDHA8	chr5:140,221,415	A>G	p.170_Y>C	Missense	ND	1	0	1	1	VOUS	-	Five SNPs within PCDHA8 (rs251379, rs1119032, rs17119271, rs155806, and rs17119346) showed significant association with autism in a family-based association study using 14 SNPs within the PCDHA gene cluster in 841 ASD families (574 of which were multiplex) obtained from the Autism Genetic Resource Exchange (AGRE) (Anitha et al., 2012, PMID: 23031252).	-
ROH17	4.06	ALS2CL	chr3:46,718,370	G>A	p.634_R>C	Missense	0.0005786	1	0	1	0.981	VOUS	-	-	-
		SETD2	chr3:47,098,389	T>C	p.2295_I>M	Missense	0.0003213	0.99	0	0.297	0.055	VOUS	Luscan-Lumish syndrome	De novo variants in this gene were identified in two separate reports using ASD probands from the Simons Simplex Collection (Sanders et al., 2012, PMID: 22495306; O'Roak et al., 2012, PMID: 22495309). A second de novo LoF variant in this gene was identified in a female patient presenting with ASD, developmental delay, ID, seizures, Chiari I malformation, macrocephaly, and short stature(Lumish et …	Mutations in SETD2 cause a novel overgrowth conditions characterized by macrocephaly, distinctive facial appearance and various degrees of learning difficulty and intellectual disability (Luscan et al. 2014, PMID: 24852293).
		FOXJ1	chr17:74,133,727	C>G	p.325_G>R	Missense	0.0001171	0.97	0.942	0.09	0.029	VOUS	-	-	-
ROH18	1.66	WFDC1	chr16:84,351,908	G>A	p.123_R>Q	Missense	8.255e-06	1	0.748	1	0.994	VOUS	-	-	A homozygous missense variant in WFDC1 was identified in a consanguineous Pakistani family with Intellectual disability (Riazuddin et al. 2017, PMID: 27457812).
ROH19	9.5	UNC13C	chr15:54,919,097	G>C	p.2144_R>T	Missense	ND	1	0	0.997	0.985	VOUS	-	-	Missense mutations in UNC13C has been reported in developmental delay (King et al. 2014, PMID: 24356988). However, they were later classified as benign based on population frequency in Saudi Human Genome Program (Abouelhoda et al. 2016, PMID: 27884173).
		HNF1B	chr17:36,091,675	C>A	p.319_S>I	Missense	ND	0.95	0	0.948	0.71	VOUS	Diabetes mellitus, noninsulin-dependent; Renal cysts and diabetes syndrome; {Renal cell carcinoma}	-	Genomic variants in HNF1B have been reported in renal hypodysplasia (Vivante et al. 2013, PMID: 23520208), congenital anomalies of the kidney and urinary tract (Hwang et al. 2014, PMID: 24429398) and diabetes (Edghill et al. 2006, PMID: 15930087).
		DHX37	chr12:125,457,141	C>T	p.329_V>I	Missense	0.0001401	0.98	0	0.734	0.452	VOUS	-	-	In two unrelated families each with one affected proband, two different homozygous variants were identified in the DHX37 genes. The first proband presented with severe microcephaly, developmental delay, seizures, and cortical atrophy and second proband presented with severe microcephaly, polymicrogyria, and dysgenesis of the corpus callosum (Karaca et al. 2015, PMID: 26539891).
		EFCAB13	chr17:45,517,846	A>G	p.896_I>M	Missense	ND	1	0.955	0.794	0.423	VOUS	-	-	Four nonsense and one splice site mutation in EFCAB13 was identified in autism spectrum disorder (Lim et al. 2013, PMID: 23352160).
		MRPL3	chr3:131,186,967	A>G	p.288_S>P	Missense	0.0004134	0.99	0	0.992	0.963	VOUS	Combined oxidative phosphorylation deficiency 9	-	A compound heterozygous mutation in MRPL3 was identified in an infant presented in the neonatal period with poor feeding, lactic acidosis and sensorineural hearing loss (Bursle et al. 2017, PMID: 27815843). This was a report of combined oxidative phosphorylation deficiency-9. In another study, compound heterozygous mutation in MRPL3 was identified in a family of four sibs with hypertrophic cardio…
		DOPEY1	chr6:83,819,969	A>G	p.206_H>R	Missense	7.415e-05	1	0	0.997	0.996	VOUS	-	-	-
ROH20	6.88	NPL	chr1:182,785,887	G>A	p.135_A>T	Missense	ND	1	0	1	1	VOUS	-	-	Missense mutations in NPL have been observed in individuals with Complex I deficiency (Calvo et al. 2010, PMID: 20818383).
		BZRAP1	chr17:56,385,069	A>T	p.1629_I>N	Missense	ND	1	0	0.971	0.837	VOUS	-	Rare variants in the BZRAP1 gene have been identified with autism (Bucan et al., 2009, PMID: 19557195). A stop-gain de novo mutation in BZRAP1 gene has been identified with autism (Yuen et al. 2016, PMID: 27525107).	-
ROH22	8.9	ERCC2	chr19:45,864,824	G>A	p.399_L>F	Missense	0.0006349	0.99	0	0.992	0.936	VOUS	?Cerebrooculofacioskeletal syndrome 2; Trichothiodystrophy 1, photosensitive; Xeroderma pigmentosum, group D	-	Genomic variants in ERCC2 have been observed in Xeroderma pigmentosum (Frederick et al. 1994, PMID: 7849702) and Trichothiodystrophy (Botta et al. 2009, PMID: 19085937).
		PCCB	chr3:136,002,730	C>T	p.219_P>S	Missense	0.001022	1	0	1	0.997	Likely pathogenic	Propionicacidemia	A diagnosis of autism according to either DSM-IV or DSM-5 criteria was made for four patients with propionic acidemia resulting from biallelic variants in the PCCB gene; one additional patient with a homozygous variant in this gene presented with autistic features (Witters et al., 2016, PMID: 27825584). Administration of propionic acid to rats have been shown to induce autistic-like behaviors in …	Genomic variants in PCCB are reported in Propionic acidaemia (Perez et al. 2003, PMID: 12559849).
ROH24	13.32	BMPER	chr7:34,125,677	C>T	p.573_S>L	Missense	0.00005774.	0.97	0	0.966	0.616	VOUS	Diaphanospondylodysostosis	-	Genomic variants in BMPER have been reported in Diaphanospondylodysostosis (Funari et al. 2010, PMID: 20869035).
		PARD3B	chr2:206,480,356	C>T	p.1084_P>L	Missense	8.293e-06	1	0	0.999	0.913	VOUS	-	A SNP within the PARD3B gene showed association in the primary analyses of a combined AGP GWA sample (Anney et al., 2012, PMID: 22843504).	A nonsense mutation in PARD3B has been reported in autism spectrum disorder (Wang et al. 2016, PMID: 27824329).
		MAATS1	chr3:119,459,418	G>A	p.519_R>Q	Missense	0.0007168	1	0.986	1	0.996	VOUS	-	-	A de novo missense mutation in MAATS1 has been reported in schizophrenia (Wang et al. 2015, PMID: 26666178).
ROH25	2.07	GCOM1	chr15:57,931,678	C>T	p.352_R>W	Missense	2.488e-05	1	0	1	1	VOUS	-	-	-
ROH26	4.34	SLC25A15	chr13:41,381,541	C>G	p.188_F>L	Missense	8.236e-06	1	0	1	1	Pathogenic	Hyperornithinemia-hyperammonemia-homocitrullinemia syndrome	-	Mutations in SLC25A15 are identified in hyperornithinemia-hyperammonemia-homocitrullinuria (HHH) syndrome.
		FCRL6	chr1:159,778,859	T>G	p.143_L>W	Missense	0.0001236	1	0	0.997	0.954	VOUS	-	A de novo splice-site variant in the FCRL6 gene was identified in an ASD proband from the Simons Simplex Collection in Sanders et al., 2012, PMID: 22495306. Additional loss-of-function and damaging missense variants in this gene were identified in ASD probands from the Autism Sequencing Consortium in De Rubeis et al., 2014, PMID: 25363760. Rare inherited loss-of-function variants in FCRL6 were id…	A de novo splice site mutation has been reported in autism (Sanders et al. 2012, PMID: 22495306).
ROH27	5.2	RASSF5	chr1:206,711,531	G>T	p.163_R>L	Missense	0.0001235	0.99	0	0.994	0.957	VOUS	-	A SNP within the RASSF5 gene showed association in the secondary analyses in a combined AGP GWA sample (Anney et al., 2012, PMID: 22843504).	A small de novo deletion in RASSF5 has been reported in Schizophrenia (Fromer et al. 2014, PMID: 24463507).
		AKAP13	chr15:86,064,749	C>T	p.42_R>C	Missense	0.00014	1	0	0.971	0.599	VOUS	-	-	-
ROH28	1.85	POLG2	chr17:62,488,885	C>T	p.232_G>S	Missense	0.0004029	1	0.665	0.996	0.827	VOUS	Progressive external ophthalmoplegia with mitochondrial DNA deletions, autosomal dominant 4	-	Mutations in POLG2 have been reported in Progressive external ophthalmoplegia (Longley et al. 2006, PMID: 16685652), mitochondrial disease (Young et al. 2011, PMID: 21555342), hepatic failure & mitochondrial DNA depletion (Varma et al. 2016, PMID: 27592148), developmental delay (Wang et al. 2012, PMID: 22494545), Syndromic sensory neuropathy, late - onest with ataxia and parkinsonism (Van Malderg…
		GLYCTK	chr3:52,326,365	A>G	p.207_R>G	Missense	8.27e-06	1	0	0.002	0.005	VOUS	D-glyceric aciduria	-	Missense mutations and small deletions in GLYCTK have been reported in individuals with D-glyceric aciduria (Sass et al. 2010, PMID: 20949620).
		ANP32E	chr1:150,201,478	C>T	-	Slice Acceptor Variant	0.0006757	0	0	-	-	VOUS	-	-	-
		MAP4	chr3:47,910,742	C>T	p.979_G>S	Missense	3.295e-05	0.96	0	0.963	0.41	VOUS	-	-	A homozygous missense variant in MAP4 was identified in two affected children with severe growth retardation and normocephaly (Zahnleiter et al. 2015, PMID: 25323976). A de novo missense mutation in MAP4 was reported in autism spectrum disorder (Jiang et al. 2013, PMID: 23849776).
ROH29	7.7	MYO18B	chr22:26,273,998	G>A	p.1433_D>N	Missense	0.00002855.	1	0	0.999	0.99	VOUS	Klippel-Feil syndrome 4, autosomal recessive, with myopathy and facial dysmorphism	-	A nonsense mutation in MYO18B has been reported in two patients from two apparently unrelated families with strikingly similar phenotype caracterized by Klippel-Feil anomaly, myopathy, microcephaly & distinctive facies (Alazami et al. 2015, PMID: 25748484). A rare missense variant in MYO18B has been identified in patient with bipolar disorder (Rao et al. 2016, PMID: 27725659).
		LRP1B	chr2:141,081,517	T>A	p.4153_L>F	Missense	ND	0.91	0	0.808	0.368	VOUS	-	-	Three of the 5 families with schizophrenia demonstrated different missense substituitions in LRP1B (Timms et al. 2013, PMID: 23553203).
ROH30	2.68	DMP1	chr4:88,584,261	G>A	p.444_S>N	Missense	8.261e-06	1	0	0.998	0.966	VOUS	Hypophosphatemic rickets, AR	-	Genomic variants in DMP1 have been reported in autosomal recessive hypophosphataemic rickets (Feng et al. 2006, PMID: 17033621).
ROH31	5	NDUFV2	chr18:9,117,901	GGTAA>G	-	Splice Donor Variant	ND	0	-	-	-	Pathogenic	Mitochondrial complex I deficiency	-	A splice site mutation in NDUFV2 was observed in three siblings of a consanguineous family who presented in the first year of life with hypertrophic cardiomyopathy, truncal hypotonia, feeding difficulties and growth delay (Benit et al. 2003, PMID: 12754703). A missense and a nonsense mutation in NDUFV2 have been reported in Leigh disease (Ogawa et al. 2017, PMID: 28429146).
		PLA2G6	chr22:38,516,812	G>A	p.566_R>W	Missense	1.653e-05	1	0	1	0.97	VOUS	Infantile neuroaxonal dystrophy 1; Neurodegeneration with brain iron accumulation 2B; Parkinson disease 14, autosomal recessive	-	Mutations in PLA2G6 are reported in Intellectual disability, epilepsy, cortical atrophy and cerebellar hypoplasia (Karaca et al. 2015, PMID: 26539891), Infantile neuroaxonal dystrophy 1 (Morgan et al. 2006, PMID: 16783378), Neurodegeneration with brain iron accumulation (Kurian et al. 2008, PMID: 18443314), Dystonia-parkinsonism, adult-onset, levodopa-responsive (Paisan-Ruiz et al. 2009, PMID: 18…
		INO80	chr15:41,388,415	C>T	p.32_D>N	Missense	ND	0.99	0	0.993	0.984	VOUS	-	-	Missense mutations in INO80 have been reported in individuals with intellectual disability, epilepsy and primary microcephaly (Alazami et al. 2015, PMID: 25558065). De novo missense mutation in INO80 has been reported in schizophrenia (Fromer et al. 2014, PMID: 24463507).
ROH32	2.1	BIRC7	chr20:61,867,665	G>C	p.73_A>P	Missense	8.815e-06	0.99	0	0.987	0.938	VOUS	-	-	-
ROH33	8.4	TBCK	chr4:107,092,349	T>C	p.713_H>R	Missense	8.25e-06	1	0	0.709	0.192	VOUS	Hypotonia, infantile, with psychomotor retardation and characteristic facies 3	-	Mutations in TBCK were identified in individuals with intellectual disability and hypotonia (Bhoj et al. 2016, PMID: 27040691). In an another study, mutations in TBCK have been shown to cause severe infantile syndromic encephalopathy (Chong et al. 2016, PMID: 27040692).
		NBPF9	chr1:144,828,606	A>T	p.625_Y>F	Missense	ND	1	0	0.999	0.999	VOUS	-	-	-
ROH34	5.3	ROBO3	chr11:124,744,049	C>A	p.623_T>N	Missense	1.656e-05	1	0	0.999	0.995	VOUS	Gaze palsy, familial horizontal, with progressive scoliosis, 1	-	Mutations in ROBO3 gene was identified in patients affected with horizontal gaze palsy with progressive scoliosis (Jen et al. 2004, PMID: 15105459).
		MICAL3	chr22:18,347,431	C>T	p.1071_V>M	Missense	0.0004577	1	1	0	0.001	VOUS	-	-	De novo missense mutation in MICAL3 has been repoted as ASD (Jiang et al. 2013, PMID: 23849776) and Turette syndrome (Willsey et al. 2017, PMID: 28472652).
		MDN1	chr6:90,390,406	C>T	p.4056_R>H	Missense	8.246e-06	1	0	1	0.939	VOUS	-	-	De novo missense mutations in MDN1 has been reported in autism (Sanders et al. 2012, PMID: 22495306) and bipolar disorder (Kataoka et al. 2016, PMID: 27217147)
ROH36	3.49	KHDRBS2	chr6:62,390,941	C>T	p.326_R>H	Missense	9.96e-05	1	0.971	1	0.998	VOUS	-	A rare deletion of an intronic segment within the KHDRBS2 gene has been identified with ASD (Salyakina et al., 2011, PMID: 22016809).	-
ROH37	6.13	CCBL2	chr1:89,434,361	G>A	p.99_R>*	Stop-gain	9.962e-05	0	0	-	-	VOUS	-	-	-
		UBL7	chr15:74,748,926	G>A	p.91_R>*	Stop-gain	8.237e-06	0.2	0	-	-	VOUS	-	A rare duplication in the UBL7 gene has been identified with ASD (Salyakina et al., 2011, PMID: 22016809).	-
ROH39	5.85	PCDHA4	chr5:140,187,182	A>C	p.137_Q>P	Missense	0.0005931	0.99	0	0.019	0.017	VOUS	-	Five SNPs within PCDHA4 (rs251379, rs1119032, rs17119271, rs155806, and rs17119346) showed significant association with autism in a family-based association study using 14 SNPs within the PCDHA gene cluster in 841 ASD families (574 of which were multiplex) obtained from the Autism Genetic Resource Exchange (AGRE) (Anitha et al., 2012, PMID: 23031252).	-
		EPHA7	chr6:94,066,656	A>G	p.368_L>S	Missense	5.769e-05	0.94	0.993	0.348	0.241	VOUS	-	-	A 2.16 Mb de novo deletion encompassing EPHA7 and TSG1 have been reported in a 16-month-old male presenting with developmental delay and dysmorphic features.
ROH41	14.8	KRT5	chr12:52,910,449	G>A	p.471_R>C	Missense	8.237e-06	0.99	0	0.879	0.534	VOUS	Dowling-Degos disease 1; Epidermolysis bullosa simplex, Dowling-Meara type; Epidermolysis bullosa simplex, Koebner type; Epidermolysis bullosa simplex, recessive 1; Epidermolysis bullosa simplex, Weber-Cockayne type; Epidermolysis bullosa simplex-MCR; Epidermolysis bullosa simplex-MP	-	Genomic variants in KRT5 have been reported in Epidermolysis bullosa simplex (Muller et al. 2006, PMID: 16786515) and Dowling-Degos disease (Guo et al. 2012, PMID: 21569119).
		LAMB3	chr1:209,823,425	G>A	p.23_R>C	Missense	0.0007384	1	0	0.998	0.72	VOUS	Amelogenesis imperfecta, type IA; Epidermolysis bullosa, junctional, Herlitz type; Epidermolysis bullosa, junctional, non-Herlitz type	-	Genomic variants in LAMB3 have been reported in Epidermolysis bullosa (Takizawa et al. 1998, PMID: 9856852, Varki et al. 2006, PMID: 16473856).
		JMJD7-PLA2G4B	chr15:42,132,791	C>T	p.282_T>M	Missense	0.0005292	0.97	0	0.966	0.619	VOUS	-	-	A splice-site mutation in JMJD7-PLA2G4B has been reported in an individual with autism (Matsunami et al. 2014, PMID: 24467814).
		CHRND	chr2:233,394,655	G>A	p.209_G>E	Missense	1.655e-05	1	0	1	1	VOUS	?Myasthenic syndrome, congenital, 3A, slow-channel; ?Myasthenic syndrome, congenital, 3C, associated with acetylcholine receptor deficiency; Multiple pterygium syndrome, lethal type; Myasthenic syndrome, congenital, 3B, fast-channel	-	Genomic variants in CHRND have been reported in congenital myasthenic syndrome (Muller et al. 2006, PMID: 16916845, Todd et al. 2015, PMID: 26578207). A de novo missense variant in CHRND have been reported in autism (Sanders et al. 2012, PMID: 22495306).
ROH43	4.2	GRM7	chr3:7,348,209	A>C	p.301_R>S	Missense	ND	0.97	0	0.029	0.071	VOUS	-	SNPs in GRM7 associated with ASD in a pilot study of Chinese ASD cases (Yang and Pan, 2013, PMID: 23201551). A de novo exonic deletion in GRM7 was identified in a proband with ASD and hyperactivity; three of the exons within the breakpoint boundaries of this deletion were predicted to be under purifying selection and highly expressed in prenatal brain regions (Liu et al., 2015, PMID: 25921429). A…	Missense mutations in GRM7 have been reported in two affected siblings in a family presenting with hypotonia, brain malformation including cortical atrophy, very thin and shortened corpus callosum and mild cerebellar volume loss (Charng et al. 2016, PMID: 27435318).
ROH44	24.55	TPP1	chr11:6,638,271	G>A	p.208_R>*	Stop-gain	0.0001732	0.54	0	-	-	Pathogenic	Ceroid lipofuscinosis, neuronal, 2; Spinocerebellar ataxia, autosomal recessive 7	-	Genomic variants in TPP1 have been reported in late infantile neuronal ceroid lipofuscinosis (Sleat et al. 1999, PMID: 10330339, Chang et al. 2012, PMID: 22245569).
		PIWIL4	chr11:94,354,081	A>C	p.828_K>Q	Missense	ND	1	0	1	1	VOUS	-	-	A missense de novo mutation in PIWIL4 has been reported in autism (Neale et al. 2012, PMID: 22495311).
		RELN	chr7:103,151,359	C>T	p.2738_R>Q	Missense	2.483e-05	1	0	0.996	0.864	VOUS	Lissencephaly 2 (Norman-Roberts type); {Epilepsy, familial temporal lobe, 7}	Several studies have found a genetic association between the RELN gene and autism. Positive associations have been found in the Italian and US populations, the Chinese Han population and Caucasian AGRE families (Persico et al., 2001, PMID: 11317216; Serajee et al., 2006, PMID: 16311013 ; Li et al., 2008, PMID: 17955477; Holt et al., 2010, PMID: 20442744; Fu et al., 2013, PMID: 24385848). However,…	Genomic variants in RELN have been reported in ASD (Yuen et al. 2015, PMID: 25621899) , myoclonus dystonia (Groen et al. 2015, PMID: 25648840), schizophrenia (Kushima et al. 2017, PMID: 27240532) and Lissencephaly with cerebellar hypoplasia (Hong et al. 2000, PMID: 10973257).
		MYO18A	chr17:27,437,045	C>A	p.1054_W>C	Missense	ND	0.93	0	0.004	0.006	VOUS	-	-	A de novo missense variant in MYO18A has been repoted in Schizophrenia (Fromer et al. 2014, PMID: 24463507).
		NEUROG2	chr4:113,435,928	C>T	p.235_S>N	Missense	0.000174	0.95	0.999	0.948	0.431	VOUS	-	-	-
ROH45	15.8	HSPG2	chr1:22,205,107	C>T	p.841_A>T	Missense	ND	1	1	1	0.997	VOUS	Dyssegmental dysplasia, Silverman-Handmaker type; Schwartz-Jampel syndrome, type 1	-	Genomic variants in HSPG2 have been reported in Schwartz-Jampel syndrome type I (Stum et al. 2006, PMID: 16927315) and Silverman-Handmaker type dyssegmental dysplasia (Ladhani et al. 2013, PMID: 23836246).
ROH47	2.28	GCOM1	chr15:57,931,678	C>T	p.352_R>W	Missense	2.488e-05	1	0	1	1	VOUS	-	-	-
		BIRC6	chr2:32,707,650	G>A	p.2566_A>T	Missense	0.0001412	1	0.996	0.993	0.956	VOUS	-	Three de novo variants in this gene (one nonsense, two missense) have been identified in simplex ASD probands (Iossifov et al., 2012, PMID: 22542183; De Rubeis et al., 2014, PMID: 25363760). Furthermore, an inherited LoF variant in this gene was observed in both affected siblings from a quartet ASD family (Yuen et al., 2015, PMID: 25621899). This gene was also included in a set of genes strongly …	An inherited nonsense mutation was observed in both affected siblings from a quartet ASD family (Yuen et al. 2015)
		BIRC6	chr2:32,733,203	G>T	p.3286_R>L	Missense	ND	1	0.998	0.993	0.982	VOUS	-	Three de novo variants in this gene (one nonsense, two missense) have been identified in simplex ASD probands (Iossifov et al., 2012, PMID: 22542183; De Rubeis et al., 2014, PMID: 25363760). Furthermore, an inherited LoF variant in this gene was observed in both affected siblings from a quartet ASD family (Yuen et al., 2015, PMID: 25621899). This gene was also included in a set of genes strongly …	An inherited nonsense mutation was observed in both affected siblings from a quartet ASD family (Yuen et al. 2015)
ROH49	2.16	LOXHD1	chr18:44,104,491	A>G	p.494_M>T	Missense	ND	0.94	0	0.936	0.884	VOUS	Deafness, autosomal recessive 77	-	Mutations in LOXHD1 gene cause various types and severities of hearing loss (Mori et al. 2015, PMID: 25792669).
ROH50	7.3	USH2A	chr1:215,848,154	C>T	p.4367_V>I	Missense	0.0002724	0.01	0	0.009	0.003	VOUS	Retinitis pigmentosa 39; Usher syndrome, type 2A	Two de novo missense variants in the USH2A gene were identified in ASD probands from the Autism Sequencing Consortium (Neale et al., 2012, PMID: 22495311) and the Simons Simplex Collection (Iossifov et al., 2014, PMID: 25363768); one of these variants was later determined to be a postzygotic mosaic mutation (PZM) in Lim et al., 2017, PMID: 28714951. A second non-synonymous PZM in this gene was id…	Genomic variants in USH2A have been reported in individuals with Usher sydrome 2 (Bonnet et al. 2016, PMID: 27460420) and Ritinitis pigmentosa (Xu et al. 2014, PMID: 24938718).
ROH51	25	VDR	chr12:48,258,886	C>T	p.74_R>H	Missense	ND	1	0	1	1	VOUS	?Osteoporosis, involutional; Rickets, vitamin D-resistant, type IIA	-	Genomic variants in VDR has been reported in vitamin D resistant Rickets (Malloy et al. 2001, PMID: 11386849, Rictchie et al. 1989, PMID: 2557627).
		DGKH	chr13:42,761,201	G>A	p.519_V>I	Missense	0.0001071	0.95	0	0.029	0.102	VOUS	-	-	A rare deletrious indel has been reported in a patient with sepsis (Taudien et al. 2016, PMID: 27639823).
		MYH10	chr17:8,402,755	T>C	p.1262_T>A	Missense	0.0007331	0.92	0	0	0.004	VOUS	-	-	A de novo nonsense mutation in MYH10 has been reported in a patient with the phenotype of intrauterine growth restriction, microcephaly, developmental delay, failure to thrive, congenital bilateral hip dysplasia, cerebral and cerebellar atrophy (Tuzovic et al. 2013, PMID: 25003005). Missense mutations in MYH10 has been repoted in ASD ( Li et al. 2016, PMID: 25849321) and Intellectual disability (…
		VSX1	chr20:25,059,398	T>A	p.232_S>C	Missense	ND	0.96	1	0.004	0.005	VOUS	?Craniofacial anomalies and anterior segment dysgenesis syndrome; Keratoconus 1	-	A mutation in VSX1 has been reported to result in abnormal craniofacial features, absence of the roof of the sella turcica, and anomalous development of the corneal endothelium (Mintz-Hittner et al. 2004, PMID: 15051220). Mutations in VSX1 have been reported in Keratoconus (Heon et al. 2002, PMID: 11978762).
		TMEM240	chr1:1,471,017	C>T	p.109_G>S	Missense	0.0007533	1	0	0.999	0.886	VOUS	Spinocerebellar ataxia 21	-	Missense/nonsense mutations in TMEM240 has been reported in Spinocerebellar ataxia 21 with mental retardation and severe cognitive impairment (Delplanque et al. 2014, PMID: 25070513).
		ZC3H13	chr13:46,538,138	A>C	p.1505_M>R	Missense	0.0004709	1	0	0.958	0.571	VOUS	-	-	-
ROH52	18.1	GJB2	chr13:20,763,452	A>G	p.90_L>P	Missense	0.0008818	1	0	1	1	Pathogenic	Bart-Pumphrey syndrome; Deafness, autosomal dominant 3A; Deafness, autosomal recessive 1A; Hystrix-like ichthyosis with deafness; Keratitis-ichthyosis-deafness syndrome; Keratoderma, palmoplantar, with deafness; Vohwinkel syndrome	-	Genomic variants in GJB2 have been reported in deafness in several studies (Estivill et al. 1998, PMID: 9482292, Mani et al. 2009, PMID: 18941476).
		MEGF11	chr15:66,274,802	G>A	p.140_P>L	Missense	ND	1	0	1	0.994	VOUS	-	Three de novo missense variants in the MEGF11 gene were identified in ASD probands from the Simons Simplex Collection (Sanders et al., 2012, PMID: 22495306; O'Roak et al., 2012, PMID: 22495309) and the Autism Sequencing Consortium (De Rubeis et al., 2014, PMID: 25363760 ). Two of these variants were later determined to be postzygotic mosaic mutations (PZMs) in Lim et al., 2017, PMID: 28714951 ; c…	A de novo missense mutation has been reported in autism (Sanders et al. 2012, PMID: 22495306).
		MTMR12	chr5:32,229,904	C>T	p.742_V>M	Missense	0.0007658	1	0	0.999	0.948	VOUS	-	-	A de novo nonsense mutation in MTMR12 has been reported in a male indvidual with autism (Neale et al. 2012, PMID: 22495311).
		DNAH9	chr17:11,584,056	G>C	p.1198_W>S	Missense	0.0005606	1	0	1	1	VOUS	-	-	Missense mutations in DNAH9 have been reported in bipolar disorder (Kataoka et al. 2016, PMID: 27217147), autism (Sanders et al. 2012, PMID: 22495306) and amyotrophic lateral sclerosis (Steinberg et al. 2015, PMID: 25773295). A small insertion in DNAH9 has been reported in Schizophrenia (Fromer et al. 2014, PMID: 24463507)
		DNAH9	chr17:11,687,629	G>A	p.2612_V>M	Missense	0.0006343	0.99	0	0.965	0.703	VOUS	-	-	Missense mutations in DNAH9 have been reported in bipolar disorder (Kataoka et al. 2016, PMID: 27217147), autism (Sanders et al. 2012, PMID: 22495306) and amyotrophic lateral sclerosis (Steinberg et al. 2015, PMID: 25773295). A small insertion in DNAH9 has been reported in Schizophrenia (Fromer et al. 2014, PMID: 24463507)
		BIRC6	chr2:32,654,265	A>C	p.975_E>A	Missense	ND	0.97	0.976	0.131	0.018	VOUS	-	Three de novo variants in this gene (one nonsense, two missense) have been identified in simplex ASD probands (Iossifov et al., 2012, PMID: 22542183; De Rubeis et al., 2014, PMID: 25363760). Furthermore, an inherited LoF variant in this gene was observed in both affected siblings from a quartet ASD family (Yuen et al., 2015, PMID: 25621899). This gene was also included in a set of genes strongly …	An inherited nonsense mutation was observed in both affected siblings from a quartet ASD family (Yuen et al. 2015)
		TNRC18	chr7:5,401,565	G>A	p.1499_R>C	Missense	1.955e-05	1	0	1	0.997	VOUS	-	-	De novo nonsense mutations have been reported in individuals with schizophrenia and autism (Fromer et al. 2014, PMID: 24463507, Wang et al. 2016, PMID: 27824329)
ROH53	19	SLC4A5	chr2:74,480,224	T>C	p.382_N>S	Missense	7.435e-05	0.91	0	0.536	0.42	VOUS	-	-	-
ⱡ ND- Not Detected
